# Supplementary material for: Optimal amino acid system for early embryo development in sows based on response surface methodology and high-throughput screening cell models
Source: J Anim Sci Biotechnol. 2025 Apr 25;16:61. doi: 10.1186/s40104-025-01194-w (PMC12023682; doi:10.1186/s40104-025-01194-w)
Supplement: Supplementary file 1 — Additional file 1: List of amino acids and their metabolite libraries. [file 40104_2025_1194_MOESM1_ESM.xlsx]

## Sheet: Sheet1
Additional file 1 List of amino acids and their metabolite libraries
Name	Treatment concentration 1		Treatment concentration 2		Treatment concentration 3		Solvent
Melatonin (NSC 113928)	200	µmol/L	50	µmol/L	10	µmol/L	DMSO
Nicotinic Acid	200	µmol/L	50	µmol/L	10	µmol/L	DMSO
Dopamine HCl	200	µmol/L	50	µmol/L	10	µmol/L	DMSO
4-Aminohippuric Acid	200	µmol/L	50	µmol/L	10	µmol/L	DMSO
Quinolinic acid	200	µmol/L	50	µmol/L	10	µmol/L	DMSO
Tryptamine	200	µmol/L	50	µmol/L	10	µmol/L	DMSO
Cinnamic acid	200	µmol/L	50	µmol/L	10	µmol/L	DMSO
Urea	200	µmol/L	50	µmol/L	10	µmol/L	DMSO
Succinic acid	200	µmol/L	50	µmol/L	10	µmol/L	DMSO
L-Tryptophan	100	µmol/L	25	µmol/L	5	µmol/L	DMSO
Serotonin HCl	200	µmol/L	50	µmol/L	10	µmol/L	DMSO
Aceglutamide	200	µmol/L	50	µmol/L	10	µmol/L	DMSO
Benzamide	200	µmol/L	50	µmol/L	10	µmol/L	DMSO
Kynurenic acid	100	µmol/L	25	µmol/L	5	µmol/L	DMSO
L-5-Hydroxytryptophan	140	µmol/L	35	µmol/L	7	µmol/L	DMSO
N-Acetylneuraminic acid	200	µmol/L	50	µmol/L	10	µmol/L	DMSO
Indole-3-acetic acid	200	µmol/L	50	µmol/L	10	µmol/L	DMSO
3-Indolepropionic acid	200	µmol/L	50	µmol/L	10	µmol/L	DMSO
Tryptophol	200	µmol/L	50	µmol/L	10	µmol/L	DMSO
Indole-3-acetamide	200	µmol/L	50	µmol/L	10	µmol/L	DMSO
L-Pyroglutamic acid	200	µmol/L	50	µmol/L	10	µmol/L	DMSO
L-Kynurenine	200	µmol/L	50	µmol/L	10	µmol/L	DMSO
Trimethylamine N-oxide dihydrate	200	µmol/L	50	µmol/L	10	µmol/L	DMSO
N-Isovaleroylglycine	200	µmol/L	50	µmol/L	10	µmol/L	DMSO
Ethanolamine hydrochloride	200	µmol/L	50	µmol/L	10	µmol/L	DMSO
N-Acetylglutamic acid	200	µmol/L	50	µmol/L	10	µmol/L	DMSO
Picolinic acid (PCL 016)	200	µmol/L	50	µmol/L	10	µmol/L	DMSO
N-Acetyl-L-tyrosine	200	µmol/L	50	µmol/L	10	µmol/L	DMSO
5-Methoxytryptamine	200	µmol/L	50	µmol/L	10	µmol/L	DMSO
Ac-Arg-OH	200	µmol/L	50	µmol/L	10	µmol/L	DMSO
N-Acetyl-5-hydroxytryptamine	200	µmol/L	50	µmol/L	10	µmol/L	DMSO
N-Acetyl-D-galactosamine	200	µmol/L	50	µmol/L	10	µmol/L	DMSO
Nicotinuric acid	200	µmol/L	50	µmol/L	10	µmol/L	DMSO
4-Acetamidobutyric acid	200	µmol/L	50	µmol/L	10	µmol/L	DMSO
S-Adenosyl-L-homocysteine (SAH)	200	µmol/L	50	µmol/L	10	µmol/L	DMSO
4-Hydroxyphenylpyruvic acid	200	µmol/L	50	µmol/L	10	µmol/L	DMSO
5-Boc-amino-pentanoic acid	200	µmol/L	50	µmol/L	10	µmol/L	DMSO
L-Glutamine	2	mmol/L	500	µmol/L	100	µmol/L	Water
Taurine	2	mmol/L	500	µmol/L	100	µmol/L	Water
isoleucine	2	mmol/L	500	µmol/L	100	µmol/L	Water
L-Leucine	1	mmol/L	250	µmol/L	50	µmol/L	Water
L-Citrulline	2	mmol/L	500	µmol/L	100	µmol/L	Water
L-Theanine	2	mmol/L	500	µmol/L	100	µmol/L	Water
L-​Histidine	2	mmol/L	500	µmol/L	100	µmol/L	Water
L-Ornithine hydrochloride	2	mmol/L	500	µmol/L	100	µmol/L	Water
4-Aminobutyric acid (GABA)	2	mmol/L	500	µmol/L	100	µmol/L	Water
Sarcosine	2	mmol/L	500	µmol/L	100	µmol/L	Water
L-Glutamic acid monosodium salt	2	mmol/L	500	µmol/L	100	µmol/L	Water
Creatine phosphate disodium salt	2	mmol/L	500	µmol/L	100	µmol/L	Water
Glycine	2	mmol/L	500	µmol/L	100	µmol/L	Water
L-Threonine	2	mmol/L	500	µmol/L	100	µmol/L	Water
O-Phospho-L-serine	2	mmol/L	500	µmol/L	100	µmol/L	Water
L-carnosine	2	mmol/L	500	µmol/L	100	µmol/L	Water
β-Alanine	2	mmol/L	500	µmol/L	100	µmol/L	Water
L-Asparagine	2	mmol/L	500	µmol/L	100	µmol/L	Water
Creatine	2	mmol/L	500	µmol/L	100	µmol/L	Water
L-Valine	2	mmol/L	500	µmol/L	100	µmol/L	Water
L-Proline	2	mmol/L	500	µmol/L	100	µmol/L	Water
L-lysine	2	mmol/L	500	µmol/L	100	µmol/L	Water
L-Alanine	2	mmol/L	500	µmol/L	100	µmol/L	Water
L-aspartic Acid	2	mmol/L	500	µmol/L	100	µmol/L	Water
L-methionine	2	mmol/L	500	µmol/L	100	µmol/L	Water
L-arginine	2	mmol/L	500	µmol/L	100	µmol/L	Water
L-cysteine	2	mmol/L	500	µmol/L	100	µmol/L	Water
L-Hydroxyproline	2	mmol/L	500	µmol/L	100	µmol/L	Water
H-Tyr(3-I)-OH	0.3	mmol/L	75	µmol/L	15	µmol/L	Water
Glycyl-L-leucine	2	mmol/L	500	µmol/L	100	µmol/L	Water
N-Methylsarcosine	2	mmol/L	500	µmol/L	100	µmol/L	Water
Nepsilon-Acetyl-L-lysine	2	mmol/L	500	µmol/L	100	µmol/L	Water
3-Chloro-L-tyrosine	0.8	mmol/L	200	µmol/L	40	µmol/L	Water
H-HoArg-OH	2	mmol/L	500	µmol/L	100	µmol/L	Water
L-Homocitrulline	2	mmol/L	500	µmol/L	100	µmol/L	Water
H-Gly-Pro-OH	2	mmol/L	500	µmol/L	100	µmol/L	Water
3-Aminoisobutyric acid	2	mmol/L	500	µmol/L	100	µmol/L	Water
Anserine	2	mmol/L	500	µmol/L	100	µmol/L	Water
H-Abu-OH	2	mmol/L	500	µmol/L	100	µmol/L	Water
(S)-Glutamic acid	0.5	mmol/L	125	µmol/L	25	µmol/L	Water
L(-)-Pipecolinic acid	2	mmol/L	500	µmol/L	100	µmol/L	Water
DL-Norvaline	2	mmol/L	500	µmol/L	100	µmol/L	Water
O-Phosphoethanolamine	2	mmol/L	500	µmol/L	100	µmol/L	Water
L-serine	2	mmol/L	500	µmol/L	100	µmol/L	Water
(6-)ε-​Aminocaproic acid	2	mmol/L	500	µmol/L	100	µmol/L	Water
DL-5-Hydroxylysine hydrochloride	2	mmol/L	500	µmol/L	100	µmol/L	Water
DL-Homocysteine	2	mmol/L	500	µmol/L	100	µmol/L	Water
L-Homoserine	2	mmol/L	500	µmol/L	100	µmol/L	Water
